# Supplementary material for: The relationship between poison frog chemical defenses and age, body size, and sex
Source: Front Zool. 2015 Oct 1;12:27. doi: 10.1186/s12983-015-0120-2 (PMC4591705; doi:10.1186/s12983-015-0120-2)
Supplement: Additional file 5: — Data table including voucher numbers, sex, maturity, skin mass, alkaloid richness, alkaloid quantity, bufotenine quantity, age, and snout–vent length. (TXT 3 kb) [file 12983_2015_120_MOESM5_ESM.txt]

VoucherNumber	Maturity	Sex	SkinMass	AlkaloidRichness	AlkaloidQuantity	BufotenineQuantity	AgeJeckel	AgeSagor	AgeGuarino	AgePiantoni	SVL
154089	Adult	1	211.1	8	355.7	70.56	6	7	7	6	26.66
154090	Adult	1	280.8	17	715.2	201.13	6	7	7	6	26.23
154091	Adult	0	211.5	6	332.2	56.9	3	4	4	3	24.06
154092	Adult	0	140.9	2	11.6	49.9	2	5	5	4	19.58
154093	Adult	1	311.7	8	713.5	93.82	6	7	7	6	26.95
154094	Adult	1	278.8	6	719.6	112.43	5	7	6	5	25.97
154095	Adult	0	194.3	12	469.3	67.79	4	5	5	4	23.03
154096	Adult	0	172.3	8	181.4	32.53	3	4	4	3	23.36
154097	Adult	0	198.2	5	86.3	58.42	5	6	6	5	24.07
154098	Adult	1	315.6	7	409.7	218.54	4	5	5	4	27.08
154099	Adult	1	214.2	8	362.5	242.34	3	6	6	5	26.32
154100	Adult	1	247.1	6	413.5	165.47	4	5	5	4	25.09
154101	Adult	1	348.9	13	654.3	394.63	5	6	6	5	26.97
154102	Adult	1	256	10	801.6	74.39	5	5	6	5	26.15
154103	Adult	1	301.9	9	459.1	130.44	4	5	5	4	26.49
154104	Adult	0	210.7	14	81.8	50.98	4	4	5	4	24.3
154105	Adult	0	199.7	13	117.8	29.99	2	5	5	4	22.83
154106	Adult	0	220.1	11	583	198.15	4	6	5	4	23.96
154107	Juvenile	1	141.5	9	331.1	26.85	2	5	4	4	19.85
154108	Juvenile	1	281.4	12	266.2	121.27	5	6	5	5	22.15
154109	Adult	1	247.4	7	1381.8	351.65	6	7	7	6	25.68
154110	Adult	0	191.5	8	294.8	47.26	4	5	5	4	24.55
154111	Adult	1	256.7	17	545.5	5.41	5	5	6	5	25.77
154112	Adult	0	194.6	13	207.4	97.65	6	7	6	6	24.35
154113	Adult	0	219.7	7	379.1	97.24	4	4	5	4	22.69
154114	Adult	0	138.3	10	145.3	43.24	5	6	6	5	22.95
154115	Adult	0	152.9	14	197.3	88.53	5	8	7	7	23.06
154116	Adult	0	198.1	13	413.6	50.86	6	7	7	6	22.45
154117	Adult	0	165.4	6	176.7	24.61	5	6	6	5	22.35
154118	Adult	0	135.7	7	159.1	45.38	2	5	4	4	23.61
154119	Adult	0	239.2	7	360	109.95	3	4	4	3	23.86
154120	Adult	0	132.3	7	188.3	3.88	2	5	4	4	20.81
154121	Adult	0	185.8	9	132.4	137.55	5	6	6	5	23.16
154122	Adult	0	170.4	11	156.7	108.51	5	6	5	5	23.19
154123	Adult	0	180.5	6	183.5	102	4	5	5	4	22.06
154124	Adult	0	207.2	10	249.4	40.9	5	6	6	5	22.31
154125	Adult	0	159.2	15	388	92.14	5	6	6	5	23.01
154126	Adult	0	207.3	7	197.9	46.56	5	6	6	5	23.19
154127	Adult	0	170.5	7	55.6	88.54	5	6	6	5	23.33
154128	Adult	0	157.1	15	391.1	70.42	4	5	5	4	23.23
154129	Adult	0	201.1	6	67	68.02	4	4	5	4	22.67
154130	Adult	0	148.5	8	256.8	69.6	4	5	5	4	21.94
154132	Adult	0	180.3	5	243.3	105.2	4	5	5	4	23.49
154133	Adult	0	283.4	7	296.9	91.12	5	6	6	5	26.46
154134	Adult	1	281.5	6	572.2	180.37	4	5	5	4	27.51
154135	Adult	0	211.3	8	210.2	95.35	4	5	5	4	24.03
154136	Adult	1	248.7	14	204	58.21	5	6	6	5	25.29
154137	Adult	0	168	16	405.8	102.83	4	5	5	4	23.11
154138	Adult	0	176	11	618.4	4.1	5	6	6	5	23.61
154139	Adult	0	196.2	10	1025.1	234.83	4	5	5	4	22.93
154140	Adult	0	207.8	12	666.4	80.5	4	5	5	4	23.75
154141	Adult	0	173.5	8	590.2	191.31	5	6	6	5	23.98
154142	Adult	0	183.3	13	209.5	156.57	4	4	5	4	23.08
154143	Adult	0	124.6	6	36.9	90.92	4	5	5	4	23.92
154144	Adult	0	157.2	12	133.6	89.76	4	5	4	4	23.06
154145	Adult	0	158	10	539.9	87.97	5	6	5	5	24.57
154146	Adult	1	250.9	16	413.2	56.06	6	7	6	6	24.82
154147	Juvenile	1	38.9	1	1.5	0	1	2	1	1	13.92
154148	Juvenile	1	36.8	1	62.1	0	1	2	1	1	15.01
154149	Juvenile	1	32.4	3	26.7	0	1	2	1	1	13.62
154150	Juvenile	1	45.9	7	64.8	8.68	2	3	2	2	14.47
154151	Juvenile	1	35.9	1	6.8	0	2	3	2	2	13.16
