# Supplementary material for: The relationship between poison frog chemical defenses and age, body size, and sex
Source: Front Zool. 2015 Oct 1;12:27. doi: 10.1186/s12983-015-0120-2 (PMC4591705; doi:10.1186/s12983-015-0120-2)
Supplement: Additional file 6: — Commands used to read the data table and perform non-parametric multiple regression analyses. (TXT 2 kb) [file 12983_2015_120_MOESM6_ESM.txt]

# This file includes the commands used to read the datafile and perform 
# non-parametric multiple regression analyses using Sex, SkinMass, and Age 
# as response variables and BufotenineQuantity, AlkaloidQuantity, and
# AlkaloidRichness, respectively, as explanatory variables, using package ape
# in R Project 3.2.1, with individual ages estimated using the back-calculation 
# method proposed herein (AgeJeckel), as well as those of Sagor et al. 
# (1998; AgeSagor), Guarino et al. (2003, 2004; AgeGuarino), and Piantoni et al. 
# (2006; AgePiantoni), respectively. See main article and Additional files
# for details and references. 

moreirae = read.table("Additional_file_5.txt", header = TRUE) #read dataframe including all specimens
moreirae
require(ape) #load package ape
lmorigin(BufotenineQuantity~Sex + SkinMass + AgeJeckel, data=moreirae, origin=FALSE, nperm=9999, method=NULL, silent=TRUE)
lmorigin(AlkaloidQuantity~Sex + SkinMass + AgeJeckel, data=moreirae, origin=FALSE, nperm=9999, method=NULL, silent=TRUE)
lmorigin(AlkaloidRichness~Sex + SkinMass + AgeJeckel, data=moreirae, origin=FALSE, nperm=9999, method=NULL, silent=TRUE)

lmorigin(BufotenineQuantity~Sex + SkinMass + AgeSagor, data=moreirae, origin=FALSE, nperm=9999, method=NULL, silent=TRUE)
lmorigin(AlkaloidQuantity~Sex + SkinMass + AgeSagor, data=moreirae, origin=FALSE, nperm=9999, method=NULL, silent=TRUE)
lmorigin(AlkaloidRichness~Sex + SkinMass + AgeSagor, data=moreirae, origin=FALSE, nperm=9999, method=NULL, silent=TRUE)

lmorigin(BufotenineQuantity~Sex + SkinMass + AgeGuarino, data=moreirae, origin=FALSE, nperm=9999, method=NULL, silent=TRUE)
lmorigin(AlkaloidQuantity~Sex + SkinMass + AgeGuarino, data=moreirae, origin=FALSE, nperm=9999, method=NULL, silent=TRUE)
lmorigin(AlkaloidRichness~Sex + SkinMass + AgeGuarino, data=moreirae, origin=FALSE, nperm=9999, method=NULL, silent=TRUE)

lmorigin(BufotenineQuantity~Sex + SkinMass + AgePiantoni, data=moreirae, origin=FALSE, nperm=9999, method=NULL, silent=TRUE)
lmorigin(AlkaloidQuantity~Sex + SkinMass + AgePiantoni, data=moreirae, origin=FALSE, nperm=9999, method=NULL, silent=TRUE)
lmorigin(AlkaloidRichness~Sex + SkinMass + AgePiantoni, data=moreirae, origin=FALSE, nperm=9999, method=NULL, silent=TRUE)

moreirae[moreirae$Maturity!="Juvenile", ] -> moreirae_adults #create new dataframe excluding juveniles
moreirae_adults
lmorigin(BufotenineQuantity~Sex + SkinMass + AgeJeckel, data=moreirae_adults, origin=FALSE, nperm=9999, method=NULL, silent=TRUE)
lmorigin(AlkaloidQuantity~Sex + SkinMass + AgeJeckel, data=moreirae_adults, origin=FALSE, nperm=9999, method=NULL, silent=TRUE)
lmorigin(AlkaloidRichness~Sex + SkinMass + AgeJeckel, data=moreirae_adults, origin=FALSE, nperm=9999, method=NULL, silent=TRUE)
